# Supplementary material for: A Waterborne, Flexible, and Highly Conductive Silver Ink for Ultra-Rapid Fabrication of Epidermal Electronics
Source: Sensors (Basel). 2025 Mar 27;25(7):2092. doi: 10.3390/s25072092 (PMC11991362; doi:10.3390/s25072092)
Supplement: Supplementary file 1 [file sensors-25-02092-s001.zip]

Archive with 1 entries (1 files):
- sensors-3522720-supplementary.pdf
